# Supplementary material for: Genotypic characteristics of Chinese patients with BHD syndrome and functional analysis of FLCN variants
Source: Orphanet J Rare Dis. 2019 Oct 15;14:223. doi: 10.1186/s13023-019-1198-y (PMC6794894; doi:10.1186/s13023-019-1198-y)
Supplement: Supplementary file 1 — Additional file 1: Primer sequences for minigene construction, mutagenesis and RT-PCR. (XLSX 15 kb) [file 13023_2019_1198_MOESM1_ESM.xlsx]

## Sheet: WT minigene primer pairs 
Group	Exon	amplification-forward primer (3' → 5')	amplification-reverse primer (3' → 5')
Group 1	4-5	AAGAAGTGCAGGATCCCACTGTCCCTTCCTGCTCAG	CTTTCTCCTGGGATCCGCTCAGCAAGTCCAACATGA
Group 2	6-8	AAGAAGTGCAGGATCCGTGCCACTCTCCCCGTTATT	CTTTCTCCTGGGATCCTGGAAGGCTGGTCATTTGCA
Group 3	8-10	AAGAAGTGCAGGATCCAGTGTTCTCCAGGCTGCAAG	CTTTCTCCTGGGATCCCATCATCAGACCAGACCCGG
Group 4	10-13	AAGAAGTGCAGGATCCCTCTGCCCCTTTAACCCTGG	CTTTCTCCTGGGATCCTGGAAGACACTGGTTGCTCC

## Sheet: Mutagenesis primer pairs
Group	HGVS*		Exon	mutagenesis-forward primer (3' → 5')	mutagenesis-reverse primer (3' → 5')	Splicing pattern	Note
	cDNA level	protein level
Group 1
1	c.20T>C	p.L7P	4	CATCGTGGCTCCCTGCCACTTCT	AGAAGTGGCAGGGAGCCACGATG	Normal
1	c.50G>C	p.R17P	4	TCCACGGCCCCCCCACTCTCTTCTGCA	TGCAGAAGAGAGTGGGGGGGCCGTGGA	Normal
1	c.65C>A	p.T22K	4	CTCTCTTCTGCAAGGAGGTGC	GCACCTCCTTGCAGAAGAGAG	Normal
1	c.249+1G>A	--	Intron 4	GACATGTGCGAGACAAGTGTC	GACACTTGTCTCGCACATGTC	partial deletion of exon 4	Positive control, consistant with in vivo result
1	c.323G>T	p.S108I	5	AATACGTCATCCACCAGCACCC	GGGTGCTGGTGGATGACGTATT	Normal
1	c.332_349del18	p.H111_Q116del	5	CGTCAGCCACCAGCTCTTCAGCATTGTCCG	TGAAGAGCTGGTGGCTGACGTATTTAATGG	Normal
1	c.394G>A	p.E132K	5	CCTGAGCTGTAAGGTGAGCCTTG	CAAGGCTCACCTTACAGCTCAGG	Normal
Group 2
2	c.427_429delTTC	p.F143del	6	TGAAGGCCCCATCTTCGGAGATGAGCAGCA	TGCTGCTCATCTCCGAAGATGGGGCCTTCA	Normal
2	c.469_471delTTC	p.F157del	6	TTCAGCCACACCTTCATCAAGGACAGCCTG	CAGGCTGTCCTTGATGAAGGTGTGGCTGAA	Normal
2	c.553T>C	p.S185P	6	CTACCTCATCAACCCCTGGCCCT	AGGGCCAGGGGTTGATGAGGTAG	Normal
2	c.715C>T	p.R239C	7	ACGCCGCCTGCTCGCTGACAT	ATGTCAGCGAGCAGGCGGCGT	Normal
2	c.764A>C	p.H255P	7	TGTGGGCGTGCCTGCCCACCTCCTTTG	CAAAGGAGGTGGGCAGGCACGCCCACA	Normal
2	c.770_772delCCT	p.S257del	7	GCGTGCCTGCACACCTTTGCCTGGTAACGG	CCGTTACCAGGCAAAGGTGTGCAGGCACGC	Normal
Group 3
3	c.959G>A	p.R320Q	9	GAGTACAGAAGGGCAGGAGCTGAC	GTCAGCTCCTGCCCTTCTGTACTC	Normal
Group 4
4	c.1067T>C	p.L356P	10	GTTTAGGTCCCGGGTGCCCCTTCTTTC	GAAAGAAGGGGCACCCGGGACCTAAAC	Normal
4	c.1198G>A	p.V400I	11	CGTGGGCTGCATCCGCATCATCCCATA	TATGGGATGATGCGGATGCAGCCCACG	Normal
4	c.1287C>T	p.H429=	11	TGCAGATCCCCCCCCATGTGCTCT	AGAGCACATGGGGGGGGATCTGCA	Normal
4	c.1285C>T	p.H429Y	11	TGCAGATCCCCCCCTACGTGCTCT	AGAGCACGTAGGGGGGGATCTGCA	Normal
4	c.1387T>C	p.Y463H	12	CTCAGCAAGCACGAGTTTGTGGTGACC	GGTCACCACAAACTCGTGCTTGCTGAG	Normal
4	c.1481A>G	p.N494S	13	CTGACCAACCAGAGCCTGTCTGTGGA	TCCACAGACAGGCTCTGGTTGGTCAG	Normal
4	c.1523A>G	p.K508R	13	CCTCGTCTGCCTCAGGGAGGAGTGGAT	ATCCACTCCTCCCTGAGGCAGACGAGG	Normal
4	c.1522_1524delAAG	p.K508del	13	TGCCTCGTCTGCCTCGAGGAGTGGATG	CATCCACTCCTCGAGGCAGACGAGGCA	Normal
4	c.1528_1530delGAG	p.E510del	13	GCCTCAAGGAGTGGATGAAGTAAGCAA	TTGCTTACTTCATCCACTCCTTGAGGC	Normal
*Human genome variation society variant description nomenclature

## Sheet: Minigene RT-PCR primer pairs
Group	Exon	RT-PCR-forward primer (3' → 5')	RT-PCR-reverse primer (3' → 5')
Group 1	4-5	GCTGGGGCCTGTTGCAGTCT	GGAGGCTCTATCCTCACAGC
Group 2	6-8	CTGACCCTGCTGACCCTCCT	TCTATCCAGCGAGCTTCTCC
Group 3	8-10	CTGGCTGGGGCTCCTGAAG	TTGCTGAGAAGGCGTGGTAGAG
Group 4	10-13	CTGCTGGCTGGGGTCCTG	TTGCTGAGAAGGCGTGGTAGAG
